# Supplementary material for: Insulin-activated store-operated Ca2+ entry via Orai1 induces podocyte actin remodeling and causes proteinuria
Source: Nat Commun. 2021 Nov 11;12:6537. doi: 10.1038/s41467-021-26900-w (PMC8586150; doi:10.1038/s41467-021-26900-w)
Supplement: Supplementary file 4 — Source Data [file 41467_2021_26900_MOESM4_ESM.zip]

Archive with 2 entries (2 files):
- 111978_3_related_ms_5903551_qzkqwt.xlsx
- 111978_3_related_ms_5903552_qzkqwt.xlsx
