# Supplementary material for: Insulin-activated store-operated Ca2+ entry via Orai1 induces podocyte actin remodeling and causes proteinuria
Source: Nat Commun. 2021 Nov 11;12:6537. doi: 10.1038/s41467-021-26900-w (PMC8586150; doi:10.1038/s41467-021-26900-w)
Supplement: Supplementary file 4 — Source Data [file 41467_2021_26900_MOESM4_ESM.zip › 111978_3_related_ms_5903551_qzkqwt.xlsx]

## Sheet: Fig.1c
Fig. 1c
Vehicle	GSK	2-APB
1.388	0.3084	0.219		Dunnett's multiple comparisons test	Mean Diff.	95.00% CI of diff.	Below threshold?	Summary	Adjusted P Value
1.427	0.3888	0.41		Vehicle vs. GSK	0.9423	0.8683 to 1.016	Yes	****	<0.0001
1.428	0.3057	0.4148		Vehicle vs. 2-APB	0.8757	0.7980 to 0.9535	Yes	****	<0.0001
1.472	0.3053	0.4149
1.485	0.305	0.416
1.534	0.348	0.4038
1.535	0.3052	0.4127
1.55	0.3057	0.422
1.552	0.372	0.262
1.572	0.3714	0.4034
0.9613	0.3905	0.4037
0.9636	0.3049	0.3869
0.9667	0.3115	0.3141
0.9676	0.317	0.3793
0.968	0.3112	0.4044
0.9697	0.379	0.618
0.9697	0.3098	0.4192
0.9704	0.303	0.4062
0.9743	0.227	0.5039
1.3764	0.3037	0.4691
1.3785	0.3082	0.4047
1.3836	0.3048	0.4126
1.3854	0.586	0.223
1.3875	0.471	0.4157
1.3883	0.529	0.5041
1.3888	0.57	0.5057
0.905	0.3083	0.5044
0.912	0.3045	0.4176
0.946	0.3627	0.4043
0.949	0.566	0.683
1.3963	0.3099	0.404
1.3993	0.431	0.4072
1.4015	0.31	0.336
1.4044	0.308
1.4079	0.3065
1.088	0.3098
1.152	0.162
1.303	0.261
1.376	0.418
1.396
1.408
1.426
1.468
1.533
1.3755
1.388
1.3935
1.4013
1.3028
1.4149
1.3529

## Sheet: Fig.1e
Fig. 1e
Vehicle	GSK	2-APB
1.93	0.495	0.298		Dunnett's multiple comparisons test	Mean Diff.	95.00% CI of diff.	Below threshold?	Summary	Adjusted P Value
1.875	0.128	0.329		Vehicle vs. GSK	1.061	0.8923 to 1.229	Yes	****	<0.0001
1.618	0.38	0.399		Vehicle vs. 2-APB	0.9613	0.8036 to 1.119	Yes	****	<0.0001
1.531	0.211	0.392
1.374	0.379	0.567
1.332	0.771	0.948
1.252	0.202	0.22
1.242	0.199	0.427
1.152	0.512	0.387
1.024	0.137	0.449
1.015	0.281	0.722
1.009	0.178	0.168
0.92	0.16	0.444
0.873	0.43	0.417
0.85	0.313	0.191
0.811	0.35	0.249
1.744	0.22	0.241
1.713		0.558
1.709		0.224
1.63		0.444
1.621		0.619
1.588
1.577
1.554
1.538
1.502
1.462
1.406
1.396
1.385
1.224
1.15
Summary	Adjusted P Value
****	<0.0001
****	<0.0001

## Sheet: Fig. 1g
Fig. 1g
Orai1			Orai2			Orai3				Dunnett's multiple comparisons test	Mean Diff.	95.00% CI of diff.	Below threshold?	Summary	Adjusted P Value
0.9987	0.946	1.1015	0.189	0.25	0.26	0.246	0.28	0.25		Orai1 vs. Orai2	0.7824	0.6566 to 0.9082	Yes	****	<0.0001
										Orai1 vs. Orai3	0.7567	0.6310 to 0.8825	Yes	****	<0.0001

## Sheet: Fig. 1j
Fig. 1j
Ctrl Oligo	siOrai1	siOrai2	siOrai3		Dunnett's multiple comparisons test	Mean Diff.	95.00% CI of diff.	Below threshold?	Summary	Adjusted P Value
1.4094	0.438	1.184	1.067		Ctrl Oligo vs. siOrai1	0.7947	0.7179 to 0.8716	Yes	****	<0.0001
1.157	0.5251	1.333	1.328
1.313	0.54	1.29	1.256
1.215	0.5186	1.225	0.914
1.315	0.399	1.279	0.961
1.257	0.317	1.393	1.468
1.324	0.522	1.25	1.249
1.289	0.5279	1.1799	1.157
1.304	0.5266	1.231	1.415
1.195	0.304	1.18441	1.341
1.167	0.5287	1.228	1.314
1.267	0.374	1.24	1.462
1.106	0.376	1.1796	1.231
1.162	0.5279	1.1821	1.183
1.265		1.267	1.138
1.313		1.197	1.147
			1.191

## Sheet: Fig. 1m
Fig. 1m
Ctrl Oligo	siSTIM1	siSTIM2		Dunnett's multiple comparisons test	Mean Diff.	95.00% CI of diff.	Below threshold?	Summary	Adjusted P Value
0.761982	0.494638	0.6606		Ctrl Oligo vs. siSTIM1	0.5117	0.4040 to 0.6194	Yes	****	<0.0001
0.7087	0.227891	0.4734
0.6529	0.16593	0.4543
0.6177	0.183783	0.7345
0.54129	0.2783	0.6263
0.7263	0.276199	0.7409
0.815	0.137575	0.73324
0.789034	0.664769	0.617
0.90025	0.633263	0.6117
1.30971	0.679471	0.7955
1.19884	0.352863	0.6868
1.1926	0.578653	0.8864
1.1845	0.424276	0.7405
1.1145	0.50514	0.7137
1.07099	0.445279	1.0608
1.0426	0.300354	1.0103
1.0235	0.39487	0.9935
0.9489	0.420075	0.9347
0.94314	0.693124	0.9196
0.928248	0.498839	0.9172
0.9268	0.118671	0.9021
0.88588	0.093467	0.887
0.7747	0.109219	0.8319
0.720259	0.073513	0.8153
0.703		0.7784
0.699717		0.7676
0.668904		0.7586
0.659916		0.7375
0.6562		0.7348
0.639374		0.7336
0.639374		0.7104
0.6354		0.7047
0.6166		0.6557
0.60779		0.6264
0.539231		0.6154
0.5104		0.6135
0.475037		0.6092
0.463482		0.603
0.454495		0.5947
0.439088		0.5814
1.40827		0.574
1.40571		0.5692
1.39544		0.5327
1.38003		0.5154
1.3506		0.9094
1.34793		0.8028
1.33124		0.7943
1.2566		0.7764
		0.8588
		0.8416
		0.7301
		0.6852
		0.7765
		0.764
		0.6402
		0.5387
		0.5274
		0.5203
		0.5102
		0.5967
		0.6706
		0.6479
		0.6343
		0.6999
		0.7701
		0.7043
		0.7531

## Sheet: Fig.2a
Fig2a
Vehicle	Serum	Insulin	IGF-1
0.43512	1.707	2.179	1.361		Turkey's multiple comparisons test	Mean Diff.	95.00% CI of diff.	Below threshold?	Summary	Adjusted P Value
0.48117	1.7267	1.9541	1.4045		Vehicle vs. Serum	-1.272	-1.329 to -1.216	Yes	****	<0.0001
0.4052	1.7044	2.007	1.4027		Vehicle vs. Insulin	-1.487	-1.543 to -1.431	Yes	****	<0.0001
0.48105	1.7081	2.122	1.33		Vehicle vs. IGF-1	-0.9822	-1.037 to -0.9273	Yes	****	<0.0001
0.48114	1.7129	1.9462	1.227
0.43789	1.7177	1.948	1.078
0.4349	1.7092	1.9381	1.384
0.4225	1.7218	1.9542	1.4118
0.4835	1.7025	1.9086	1.201
0.482	1.7072	1.9318	1.403
0.4822	1.7057	1.9763	1.4016
0.4002	1.7041	1.936	1.5019
0.4381	1.8169	1.923	1.613
0.34716	1.746	1.9061	1.209
0.4864	1.702	1.9479	1.776
0.4845	1.7043	1.8607	1.4006
0.4172	1.8177	1.9016	1.668
0.4121	1.722	1.9073	1.41028
0.48358	1.7167	1.9349	1.4034
0.4755	1.7039	1.9348	1.6119
0.4185	1.7314	1.9778	1.5358
0.4102	1.7036	1.738	1.535
0.48095	1.8135	1.845	1.442
0.48112	1.7033	1.9271	1.363
0.4205	1.7072	1.9034	1.5089
0.48123	1.7144	1.9054	1.50391
0.48076		1.9312	1.5019
0.48193			1.5005
0.48078			1.5028

## Sheet: Fig.2c
Fig2c
Vehicle	Ins	GSK+Ins	2APB+Ins
0.569	1.308	0.109	0.281833		Turkey's multiple comparisons test	Mean Diff.	95.00% CI of diff.	Below threshold?	Summary	Adjusted P Value
0.592	1.2645	0.109	0.375667		Vehicle vs. Ins	-0.7255	-0.8225 to -0.6285	Yes	****	<0.0001
0.61	1.0745	0.151	0.357333		Ins vs. GSK+Ins	0.637	0.5443 to 0.7297	Yes	****	<0.0001
0.725	1.0675	0.195	0.869		Ins vs. 2APB+Ins	0.6211	0.5025 to 0.7396	Yes	****	<0.0001
0.887	1.066	0.221	0.793
0.368	1.0505	0.302	0.683
0.388	1.014	0.55	0.618
0.08	1.009	0.268	0.422
0.206	1.0065	0.472	0.336
0.203	0.97	0.982	0.262
0.269	0.9675	0.289	0.223
0.143	0.94	0.235	0.219
0.097	0.8775	0.489	0.192
0.193	0.84	0.433	0.176
0.133	0.788	0.339	0.16
0.116	0.7665	0.461	0.157
0.145	0.734	0.738	0.149
0.103	0.713	0.636	0.148
0.096	0.704	0.622	0.141
0.05	1.396	0.574	0.126
0.204	1.376	0.113	0.1
0.279	1.303	0.774	0.62
0.167	1.221	0.946	0.57
0.099	1.152	0.112	0.47
0.115	1.088	0.277	0.44
0.291	1.086	0.095	0.44
0.363	1.083	0.399	0.43
0.156	1.079	0.063	0.41
0.346	1.044	0.081	0.4
0.091	1.015	0.101	0.39
0.051	1.008	0.12	0.38
0.082	0.993	0.615	0.37
0.385522	0.989	0.492	0.34
	0.963	0.51
	0.95	0.353
	0.949	0.888
	0.946	0.72
	0.944	0.586
	0.944	0.627
	0.92	0.471
	0.912	0.529
	0.905	0.317
	0.888	0.348
	0.883	0.714
	0.875	1.037
	0.854	1.379
	0.852	0.905
	0.836	0.431
	0.785	0.566
	0.764	0.57
	0.743	0.045
	0.731	0.048
	0.711	0.083
	0.704	0.227
	0.697	0.099
	0.697	0.057
	1.36	0.057
	1.352	0.049
	1.336	0.1
	1.334	0.098
	1.322	0.112
	1.272	0.084
	1.226	0.053
	1.144	0.03
	1.104	0.05
	1.1	0.052
	1.07	0.082
	1.068	0.098
	0.996	0.162
	0.97	0.065
	0.948	0.08
	0.944	0.261
	0.856	0.418
	0.854	0.115
	0.838
	0.776
	0.618

## Sheet: Fig.2d
Fig2d
Vehicle	Ins	GSK+Ins	2APB+Ins
0.6382	2.205	0.414	0.252		Turkey's multiple comparisons test	Mean Diff.	95.00% CI of diff.	Below threshold?	Summary	Adjusted P Value
0.6227	1.87	0.438	0.409		Vehicle vs. Ins	-1.312	-1.449 to -1.175	Yes	****	<0.0001
0.672	1.949	0.347	0.385		Ins vs. GSK+Ins	1.448	1.303 to 1.593	Yes	****	<0.0001
0.688	2.1478	0.437	0.371		Ins vs. 2APB+Ins	1.483	1.349 to 1.616	Yes	****	<0.0001
0.633	1.718	0.521	0.457
0.6211	1.764	0.471	0.303
0.6341	1.793	0.699	0.349
0.6269	1.579	0.485	0.61
0.653	1.567	0.674	0.444
0.6237	2.1586	0.37	0.533
0.383	2.0536	0.379	0.315
0.585	2.2691	0.572	0.903
0.422	1.709	0.42	0.325
0.6303	1.721	0.569	0.378
0.778	1.884	0.439	0.188
0.6356	2.1637		0.666
0.625	2.258		0.524
0.6355			0.862
0.6339			0.326
			0.488
			0.305

## Sheet: Fig.2f
Fig. 2f
siCtrl, Veh	siCtrl, Ins	siO1, Veh	siO1, Ins
0.717	2.094	0.46305	0.8928		Turkey's multiple comparisons test	Mean Diff.	95.00% CI of diff.	Below threshold?	Summary	Adjusted P Value
0.391	2.105	0.49005	0.81736		siCtrl, Veh vs. siCtrl, Ins	-1.213	-1.357 to -1.070	Yes	****	<0.0001
0.636	1.897	0.40495	0.4368		siO1, Veh siOrai1 vs. siO1, Ins	-0.0481	-0.1757 to 0.07946	No	ns	0.6285
0.879	2.019	0.49945	0.37096
0.579	1.722	0.56845	0.34616
0.82	2.082	0.47055	0.61064
0.756	1.8462	0.529	0.32984
0.852	2.176	0.67545	0.56936
0.789	2.1311	0.58555	0.66824
0.62	1.706	0.581	0.30184
0.69	1.661	0.68355	0.32184
0.751	1.644	0.56945	0.87224
0.6	1.667	0.50645	0.83096
0.537	1.855	0.301	0.6936
		0.7035	0.7192
		0.594	0.46744
		0.58245
		0.51905
		0.30555
		0.56705

## Sheet: Fig.2g
Fig. 2g
Insulin (log nM)	Mean	SEM	Cell number
-10	0.316004	1.4	21
-9.5	13.3027	0.732	21
-9	48.2161	1.0111	32
-8.5	77.8797	0.97	10
-8	88.7462	0.873	33
-7.5	96.0245	1.3352	15
-7	100	1.932	19

[truncated: 31 more sheets: Fig.2o, Fig.2p, Fig.3a, Fig.3f, Fig.3h, Fig.3i, Fig.3n, Fig. 4b, Fig. 4d, Fig. 4j, Fig. 4n, Fig. 5b, Fig. 5c, Fig. 5d, Fig. 5j, Fig. 5l, Fig. 5n, Fig. 5o, Fig. 6b, Fig. 6c …]
