# Supplementary material for: Insulin-activated store-operated Ca2+ entry via Orai1 induces podocyte actin remodeling and causes proteinuria
Source: Nat Commun. 2021 Nov 11;12:6537. doi: 10.1038/s41467-021-26900-w (PMC8586150; doi:10.1038/s41467-021-26900-w)
Supplement: Supplementary file 4 — Source Data [file 41467_2021_26900_MOESM4_ESM.zip › 111978_3_related_ms_5903552_qzkqwt.xlsx]

## Sheet: Fig. 2j, k
		Bands' densitometry normalizd to β-actin and normalized to Average Vehicle (=1)										Bands' densitometry normalizd to β-actin and normalized to Average Vehicle (=1)
			Synaptopodin										Synaptopodin
			Exp.1	Exp.2	Exp.3		AVRG	SD	SEM				Exp.1	Exp.2	Exp.3		AVRG	SD	SEM
		Vehicle	0.987	0.913	1.1		1	0.0941754	0.0470877			siCtrl, Vehicle	0.974905	1.07238	0.96413		1.0038	0.0596312	0.0298156
		Insulin	0.4566	0.543039	0.663		0.554213	0.103653	0.0518264			siCtrl, Insulin	0.552365	0.45688	0.766668		0.591971	0.158646	0.0793231
		Insulin, GSK7975A	1.136	0.980548	0.789		0.968516	0.173813	0.0869063			siOrai1, Vehicle	0.968745	0.963214	1.21357		1.04851	0.142971	0.0714854
		Insulin, 2-APB	0.923	1.18984	0.689		0.933947	0.2506	0.1253			siOrai1, Insulin	1.02931	1.30112	1.35024		1.22689	0.172859	0.0864295
		Insulin, CsA	0.6598	0.826479	0.8654		0.783893	0.109215	0.0546077
		Graphs plotted and statistical calculations in Prism 9 version 9.1.0										Graphs plotted and statistical calculations in Prism 9 version 9.1.0
	Fig. 2l											Fig. 2m
	Turkey's multiple comparisons test	Mean Diff.	95.00% CI of diff.	Below threshold?	Summary	Adjusted P Value						Turkey's multiple comparisons test	Mean Diff.	95.00% CI of diff.	Below threshold?	Summary	Adjusted P Value
	Vehicle vs. Ins	0.4946	0.2318 to 0.7573	Yes	**	0.0018						Vehicle, sictrl vs. Ins, sictrl	0.462	0.06347 to 0.8606	Yes	*	0.023
	Ins vs. GSK+Ins	-0.4631	-0.8015 to -0.1247	Yes	**	0.0085						Ins, sictrl vs. Vehicle, siO1	-0.4565	-0.8551 to -0.05798	Yes	*	0.0245
	Ins vs. 2-APB+Ins	-0.4285	-0.7670 to -0.09009	Yes	*	0.0137						Ins, sictrl vs. Ins, siO1	-0.6349	-1.033 to -0.2364	Yes	**	0.0034
	Ins vs. CsA+Ins	-0.3451	-0.6836 to -0.006703	Yes	*	0.0454						Vehicle, siO1 vs. Ins, siO1	-0.1784	-0.5769 to 0.2202	No	ns	0.6477

## Sheet: Fig. 3b, l, j, o
	Bands' densitometry normalizd to β-actin and normalized to average Vehicle (=1)														Bands' densitometry normalizd to β-actin and normalized to average Vehicle (=1)
		Synaptopodin														Synaptopodin
		n1	n2	n3	n4	n5	n6	n7	n8	AVRG	SD	SEM				n1	n2	n3	n4	n5	AVRG	SD	SEM
	Cre+;Orai1fl/+, Vehicle	1.06667	0.74386	1.37485	0.815205	0.918129	1.33427	1.10772	1.10304	1.00015	0.285609	0.142804			Vector, Vehicle	0.921524	0.921905	1.24095	0.917143	0.994286	1.00038	0.160396	0.0801978
	Cre+;Orai1fl/+, Insulin	0.443275	0.160234	0.339766	0.337778	0.20117	0.200468	0.307251		0.320263	0.117514	0.0587568			Flag-Orai1, Vehicle	0.358095	0.477619	0.666	0.445714	0.50381	0.486857	0.129679	0.0648395
	Cre+;Orai1fl/fl, Vehicle	1.36737	1.31813	1.2538	1.01637	0.927485	1.13251	1.12491	1.10152	1.23892	0.155479	0.0777394			Flag-Orai1, Insulin	0.153619	0.168	0.141905	0.17981	0.0979048	0.160833	0.0165509	0.00827543
	Cre+;Orai1fl/fl, Insulin	1.13251	1.12491	1.09474	1.07825	1.0593	1.10199	1.34269		1.1076	0.0254794	0.0127397
	Graphs plotted and statistical calculations in Prism 9 version 9.1.0														Graphs plotted and statistical calculations in Prism 9 version 9.1.0
	Fig. 3. k														Fig. 3. p
	Turkey's multiple comparisons test	Mean Diff.	95.00% CI of diff.	Below threshold?	Summary	Adjusted P Value									Turkey's multiple comparisons test	Mean Diff.	95.00% CI of diff.	Below threshold?	Summary	Adjusted P Value
	Cre+;Orai1fl/+, Vehicle vs. Cre+;Orai1fl/+, Ins	0.7737	0.4522 to 1.095	Yes	****	<0.0001									Vector, Vehicle vs. Flag-Orai1, Vehicle	0.5344	0.3601 to 0.7086	Yes	****	<0.0001
	Cre+;Orai1fl/fl, Vehicle vs. Cre+;Orai1fl/fl, Ins	0.02178	-0.2013 to 0.2449	No	ns	0.9995									Flag-Orai1, Vehicle vs. Flag-Orai1, Insulin	0.3591	0.2074 to 0.5108	Yes	***	0.0002

## Sheet: Fig. 4e, g, k
	Bands' densitometry normalizd to β-actin and normalized to average Vehicle (=1)										Bands' densitometry normalizd to β-actin and normalized to average siCtrl, Vehicle (=1)											Bands' densitometry normalizd to β-actin and normalized to average Vehicle (=1)
		Orai1											Orai1										Orai1
		Exp.1	Exp.2	Exp.3		AVRG	SD	SEM					Exp.1	Exp.2	Exp.3		AVRG	SD	SEM				Exp.1	Exp.2	Exp.3		AVRG	SD	SEM
	Vehicle	1.01443	1.00452	0.97984		0.999597	0.0178125	0.00890627				siCtrl, Vehicle	0.98258	0.969505	1.04657		0.999553	0.0412433	0.0206217			Vehicle	0.980144	1.01523	1.00333		0.999567	0.017842	0.008921
	Insulin, 10 min	1.961	1.9933	1.87961		1.94464	0.0585858	0.0292929				siCtrl, Insulin	2.02458	1.83397	1.87832		1.91229	0.0997446	0.0498723			Insulin	2.27417	2.41721	2.2938		2.3284	0.0775409	0.0387705
	Insulin, 60 min	3.22744	2.96081	2.58793		2.92539	0.321221	0.160611				siVAMP2, Vehicle	0.488977	0.542471	0.503066		0.511505	0.0277271	0.0138635			Insulin, WMN	1.40532	1.11465	1.22478		1.24825	0.146752	0.073376
												siVAMP2, Insulin	0.538296	0.555512	0.545823		0.546544	0.0086305	0.00431525			Insulin, LY	0.844202	0.753825	0.804906		0.800978	0.0453163	0.0226582
	Graphs plotted and statistical calculations in Prism 9 version 9.1.0										Graphs plotted and statistical calculations in Prism 9 version 9.1.0											Graphs plotted and statistical calculations in Prism 9 version 9.1.0
	Fig. 4f										Fig. 4h											Fig. 4l
	Dunnett's multiple comparisons test	Mean Diff.	95.00% CI of diff.	Below threshold?	Summary	Adjusted P Value					Turkey's multiple comparisons test	Mean Diff.	95.00% CI of diff.	Below threshold?	Summary	Adjusted P Value						Turkey's multiple comparisons test	Mean Diff.	95.00% CI of diff.	Below threshold?	Summary	Adjusted P Value
	Vehicle vs. Insulin, 10 min	-0.9535	-1.399 to -0.5082	Yes	**	0.0015					CTRL Oligo	-0.9292	-1.095 to -0.7631	Yes	****	<0.0001						Vehicle vs. Insulin	-1.339	-1.567 to -1.112	Yes	****	<0.0001
	Vehicle vs. Insulin, 60 min	-1.943	-2.388 to -1.498	Yes	****	<0.0001					siVAMP2	-0.03567	-0.2017 to 0.1304	No	ns	0.7461						Insulin vs. +WMN	1.089	0.8608 to 1.317	Yes	****	<0.0001
																						Insulin vs. +LY	1.54	1.312 to 1.768	Yes	****	<0.0001

## Sheet: Fig. 5e, h
	Bands' densitometry normalizd to β-actin and normalized to average 11wks, db/m (=1)											Bands' densitometry normalizd to β-actin and normalized to average 11wks, db/m (=1)									Bands' densitometry normalizd to β-actin and normalized to average 11wks, db/m (=1)
		Orai1											TRPC6									Synaptopodin
		Exp.1	Exp.2	Exp.3		AVRG	SD	SEM					Exp.1	Exp.2	Exp.3		AVRG	SD	SEM			Exp.1	Exp.2	Exp.3		AVRG	SD	SEM
	11wks, db/m	0.913595	1.08239	1.00402		1	0.0844682	0.0422341				11wks, db/m	1.06706	0.957182	0.97576		1	0.0588127	0.0294064		11wks, db/m	0.9565	1.08142	0.959326		0.999082	0.0713209	0.0356604
	11wks, db/db	1.9832	1.8971	2.60962		2.16331	0.388908	0.194454				11wks, db/db	1.1233	1.01223	0.991933		1.04249	0.0707175	0.0353587		11wks, db/db	0.6232	0.513746	0.374567		0.503838	0.124612	0.0623061
	19wks, db/m	1.08571	1.31936	1.1021		1.16906	0.130426	0.0652129				19wks, db/m	0.592566	1.03689	0.9656		0.86502	0.23863	0.119315		19wks, db/m	0.808571	0.859304	0.926698		0.864858	0.0592589	0.0296294
	19wks, db/db	1.10002	0.804616	1.38451		1.09638	0.289964	0.144982				19wks, db/db	2.7275	2.79736	2.5943		2.70639	0.103164	0.0515821		19wks, db/db	0.510002	0.380462	0.256988		0.382484	0.126519	0.0632597
	Graphs plotted and statistical calculations in Prism 9 version 9.1.0											Graphs plotted and statistical calculations in Prism 9 version 9.1.0									Graphs plotted and statistical calculations in Prism 9 version 9.1.0
	Fig. 5f (left)											Fig. 5f (right)									Fig. 5i
	Tukey's multiple comparisons test	Mean Diff.	95.00% CI of diff.	Below threshold?	Summary	Adjusted P Value						Tukey's multiple comparisons test	Mean Diff.	95.00% CI of diff.	Below threshold?	Summary	Adjusted P Value				Tukey's multiple comparisons test	Mean Diff.	95.00% CI of diff.	Below threshold?	Summary	Adjusted P Value
	11:db/m vs. 11:db/db	-1.163	-1.829 to -0.4974	Yes	**	0.0023						11:db/m vs. 11:db/db	-0.04249	-0.4030 to 0.3180	No	ns	0.9804				11:db/m vs. 11:db/db	0.4952	0.2333 to 0.7572	Yes	**	0.0014
	19:db/m vs. 19:db/db	0.07268	-0.5933 to 0.7386	No	ns	0.9843						19:db/m vs. 19:db/db	-1.841	-2.202 to -1.481	Yes	****	<0.0001				19:db/m vs. 19:db/db	0.4824	0.2205 to 0.7443	Yes	**	0.0016

## Sheet: Fig. 6d
	Bands' densitometry normalizd to β-actin and normalized to average Vehicle (=1)										Bands' densitometry normalizd to β-actin and normalized to average Vehicle (=1)
		Synaptopodin										Synaptopodin
		n1	n2	n3	n4	AVRG	SD	SEM				n1	n2	n3	n4	n5	n6	n7	n8	n9	n10	AVRG	SD	SEM
	db/m, Vehicle	0.9568	1.04	0.6832	1.32	1	0.262189	0.131094			db/m, Vehicle	0.945	1.1373	0.6832	1.2345							1	0.243056	0.121528
	db/m, GSK7975A	1.232	0.881096	0.864	1.0213	0.999599	0.170207	0.0851035			db/m, 2-APB	0.9565	1.02356	0.883131	0.6588	0.7989	0.89898	0.89323	1.122	1.05698	0.98	0.927208	0.133381	0.0666903
	db/db, Vehicle	0.1231	0.451872	0.531	0.254	0.339993	0.185686	0.092843			db/db, Vehicle	0.2113	0.3698	0.232	0.556	0.435						0.36082	0.143727	0.0718633
	db/db, GSK7975A	0.9887	1.0999	1.565	1.2336	1.2218	0.249748	0.124874			db/db, 2-APB	0.87952	1.12345	1.0365	0.7894	0.89	0.91213	0.90564				0.933806	0.110675	0.0553373
	Graphs plotted and statistical calculations in Prism 9 version 9.1.0										Graphs plotted and statistical calculations in Prism 9 version 9.1.0
	Fig. 6e (left)										Fig. 6e (right)
	Tukey's multiple comparisons test	Mean Diff.	95.00% CI of diff.	Below threshold?	Summary	Adjusted P Value					Tukey's multiple comparisons test	Predicted (LS) mean diff.	95.00% CI of diff.	Below threshold?	Summary	Adjusted P Value
	db/m:Veh vs. db/db:Veh	0.66	0.1970 to 1.123	Yes	**	0.0055					db/m:Veh vs. db/db:Veh	0.6392	0.3602 to 0.9182	Yes	****	<0.0001
	db/db:Veh vs. db/db:GSK	-0.8818	-1.345 to -0.4188	Yes	***	0.0005					db/db:Veh vs. db/db:2-APB	-0.573	-0.8165 to -0.3295	Yes	****	<0.0001

## Sheet: Sppl. Fig. 5a
												Table Analyzed	Suppl. Fig. 5b
												Column B	Insulin
												vs.	vs.
												Column A	Control
												Unpaired t test
												P value	<0.0001
												P value summary	****
												Significantly different (P < 0.05)?	Yes
												One- or two-tailed P value?	Two-tailed
												t, df	t=31.25, df=4
												How big is the difference?
												Mean of column A	1.004
												Mean of column B	1.906
												Difference between means (B - A) ± SEM	0.9025 ± 0.02888
												95% confidence interval	0.8223 to 0.9827
												R squared (eta squared)	0.9959
												F test to compare variances
												F, DFn, Dfd	9.170, 2, 2
Bands' densitometry normalizd to β-actin and normalized to average Vehicle (=1)												P value	0.1966
												P value summary	ns
	Orai1											Significantly different (P < 0.05)?	No
	Exp.1	Exp.2	Exp.3		AVRG	SD	SEM
Vehicle	1	1.02075	0.98875		1.00317	0.0162339	0.00937263					Data analyzed
Insulin	1.95005	1.8557	1.9125		1.90609	0.047502	0.023751					Sample size, column A	3
												Sample size, column B	3
Graphs plotted and statistical calculations in Prism 9 version 9.1.0

## Sheet: Sppl. Fig. 6c, e
Bands' densitometry normalizd to β-actin and normalized to average Vehicle (=1)										Bands' densitometry normalizd to β-actin and normalized to average Vehicle (=1)
	Orai1										Orai1
	Exp.1	Exp.2	Exp.3		AVRG	SD	SEM				Exp.1	Exp.2	Exp.3		AVRG	SD	SEM
Vehicle	0.816354	1.25636	0.932143		1.00162	0.228081	0.11404			Vehicle	1.00027	0.986956	1.0133		1.00017	0.0131722	0.00658612
Insulin	1.33276	1.90322	1.82602		1.68733	0.309488	0.154744			Insulin	3.28124	3.86974	3.5666		3.57253	0.2943	0.14715
BFA	1.13571	0.716139	0.874082		0.908645	0.211912	0.105956			TeNT	0.82113	1.4117	0.9565		1.06311	0.309384	0.154692
BFA, Insulin	0.813933	1.22405	1.03296		1.02365	0.205215	0.102608			TeNT, Insulin	1.09988	0.81236	1.03344		0.981894	0.150532	0.0752659
Graphs plotted and statistical calculations in Prism 9 version 9.1.0										Graphs plotted and statistical calculations in Prism 9 version 9.1.0
Suppl. Fig. 6d										Suppl. Fig. 6f
Turkey's multiple comparisons test	Mean Diff.	95.00% CI of diff.	Below threshold?	Summary	Adjusted P Value					Turkey's multiple comparisons test	Mean Diff.	95.00% CI of diff.	Below threshold?	Summary	Adjusted P Value
Vehicle:Vehicle vs. Vehicle:Insulin	-0.6857	-1.319 to -0.05219	Yes	*	0.0346					Vehicle:Vehicle vs. Vehicle:Insulin	-2.572	-3.165 to -1.980	Yes	****	<0.0001
Vehicle:Insulin vs. BFA:Insulin	0.6637	0.03016 to 1.297	Yes	*	0.0404					Vehicle:Insulin vs. TeNT:Insulin	2.591	1.998 to 3.183	Yes	****	<0.0001
BFA:Vehicle vs. BFA:Insulin	-0.115	-0.7485 to 0.5185	No	ns	0.935					TeNT:Vehicle vs. TeNT:Insulin	0.08122	-0.5109 to 0.6734	No	ns	0.9699

## Sheet: Sppl. Fig. 7c
														Table Analyzed	Suppl. Fig. 7d
														Column B	Insulin
														vs.	vs.
														Column A	Vehicle
														Unpaired t test
														P value	0.011
														P value summary	*
														Significantly different (P < 0.05)?	Yes
														One- or two-tailed P value?	Two-tailed
														t, df	t=4.478, df=4
														How big is the difference?
														Mean of column A	0.9965
														Mean of column B	1.525
														Difference between means (B - A) ± SEM	0.5287 ± 0.1181
Bands' densitometry normalizd to β-actin and normalized to Vehicle (=1)														95% confidence interval	0.2009 to 0.8565
														R squared (eta squared)	0.8337
	Orai1
	Exp.1	Exp.2	Exp.3		AVRG	SD	SEM							F test to compare variances
Vehicle	1.07447	0.904255	1.01064		0.996454	0.0859883	0.0429942							F, DFn, Dfd	4.656, 2, 2
Insulin	1.66596	1.31489	1.59452		1.52512	0.185536	0.0927678							P value	0.3536
														P value summary	ns
Graphs plotted and statistical calculations in Prism 9 version 9.1.0														Significantly different (P < 0.05)?	No
														Data analyzed
														Sample size, column A	3
														Sample size, column B	3
